# Supplementary material for: Rational Design, Synthesis and Binding Affinity Studies of Anthraquinone Derivatives Conjugated to Gonadotropin-Releasing Hormone (GnRH) Analogues towards Selective Immunosuppression of Hormone-Dependent Cancer
Source: Int J Mol Sci. 2023 Oct 16;24(20):15232. doi: 10.3390/ijms242015232 (PMC10607160; doi:10.3390/ijms242015232)
Supplement: Supplementary file 1 [file ijms-24-15232-s001.zip]

Archive with 1 entries (1 files):
- ijms-2602932-supplementary.pdf
